# Supplementary material for: Human-induced marine ecological degradation: micropaleontological perspectives
Source: Ecol Evol. 2012 Nov 15;2(12):3242–68. doi: 10.1002/ece3.425 (PMC3539015; doi:10.1002/ece3.425)
Supplement: Supplementary file 3 [file ece30002-3242-SD11.txt]

0
5
10
15
1980 1985 1990 1995 2000 2005 2010
Fig. S1 Yasuhara et al.
N
u
m
be
r
o
fp
a
pe
rs
Year (AD)
