# Supplementary material for: Human-induced marine ecological degradation: micropaleontological perspectives
Source: Ecol Evol. 2012 Nov 15;2(12):3242–68. doi: 10.1002/ece3.425 (PMC3539015; doi:10.1002/ece3.425)
Supplement: Supplementary file 12 [file ece30002-3242-SD14.txt]

90˚W 0˚ 90˚E 180˚E 
40˚S 
20˚S 
EQ 
20˚N 
40˚N 
60˚N 
NA Record 
Fig. S4 Yasuhara et al. 
