# Supplementary material for: Human-induced marine ecological degradation: micropaleontological perspectives
Source: Ecol Evol. 2012 Nov 15;2(12):3242–68. doi: 10.1002/ece3.425 (PMC3539015; doi:10.1002/ece3.425)
Supplement: Supplementary file 15 [file ece30002-3242-SD15.txt]

0 20 40 60 80 100
-6000
-5000
-4000
-3000
-2000
-1000
0
1000
2000
0 20 40 60 80 100
-6000
-5000
-4000
-3000
-2000
-1000
0
1000
2000
0 20 40 60 80 100
1800
1850
1900
1950
2000
0 20 40 60 80 100
1800
1850
1900
1950
2000
channel edge
deep channel
Loxoconcha sp. (%) Cytheromorpha curta (%)
Ag
e
(A
D
)
Ag
e
(A
D
)
A C
B D
E
Fig. S5 Yasuhara et al.
