# Supplementary material for: Human-induced marine ecological degradation: micropaleontological perspectives
Source: Ecol Evol. 2012 Nov 15;2(12):3242–68. doi: 10.1002/ece3.425 (PMC3539015; doi:10.1002/ece3.425)
Supplement: Supplementary file 16 [file ece30002-3242-SD16.xls]

## Sheet: Table
Table S1. Dtataset used for the present paper (see Supplementary Text S1 for references). Ostracod: benthic ostracod; Foram: benthic foraminifera. Planktic foram: planktic foraminifera. Dino: dinoflagellate. ND: not detectable.
Location	Lat (ºN)	Long (ºE)	depth (m)	Period	Inception	Acceleration	Recovery	Microfossil	Anthropogenic impacts	Reasons	Ecological changes	References
Orielton Lagoon, Tasmania	-47.8	147.5	NA	Past 50 yrs	1960s	ND	ND	Diatom	Salinity decrease	Causeway reconstruction	Floral shift from an open-marine to brackishwater diatom flora.	Saunders et al. 2007; Saunders & Taffs 2009
Deep Bay, Tasmania	-43.2	147.1	18	Past 140 yrs	~1970	ND	ND	Dino	Introduced species	Ballast water	Introduction of a toxic species, Gymnodinium catenatum.	McMinn et al. 1997
Hawkesbury River Estuary, N.S.W.	-33.6	151.1	NA	Past 270 yrs	~1970	ND	ND	Diatom, dino	Salinity increase, Eutrophication	Water utilization, urbanization	Floral change including increase of marine and eutrophicatioindicator species and decrease of fresh/brackish water species.	McMinn et al. 2004
Lake King, Australia	-37.9	147.7	7	Past >100 yrs	~1890	ND	ND	Diatom	Salinity increase	Construction of a permanent entrance	Floral shift from a brackishwater to marine diatom flora.	Saunders et al. 2008
Tuckean Swamp, Australia	-29	153.4	Very shallow	Past 8000 yrs	1880s	1970s	ND	Diatom	Salinity decrease; Acidification	Native vegetation clearance, construction of the Baggotville Barrage	Floral change to acidic, freshwater flora.	Taffs et al. 2008; Saunders & Taffs 2009
Harbours around Auckland, New Zealand	-36.7	174.7	Intertidal-3.5	Past >800 yrs	~1840 (1500s)	1960-70s, 1990s	ND	Foram, ostracod, diatom, dino	Eutrophication, low oxygen, salinity decrease, introduced species, substrate change, bloom of the toxic dino	Industrial and domestic sewage disposal; introduction of Asian date mussels and cordgrass; land clearance/deforestation; urbanization; oyster farms	Faunal changes (increase of agglutinated and eutrophication-indicator foram, and decrease of calcareous and non-tolerant foram). Increase and subsequent decrease of benthic foram and ostracod abundance. Disappearance of foram in a site close to an outfall. Increase of large diatoms and foram diversity. Introduction of foraminifera species, Elphidium vellai. Increase of toxic and other species' di…	Irwin et al. 2003; Hayward et al. 2004, 2006, 2008; Matthews et al. 2005; Grenfell et al. 2007
Hokianga Harbor, New Zealand	-35.5	173.4	4.2	Past 90 yrs	1960s	1980s	ND	Dino	bloom of the toxic dino	?	Increase of toxic and other species' cyst	Irwin et al. 2003
Cananéia-Iguape system, Brazil	-24.75	-47.6	NA	Past 160 yrs	~1850	ND	ND	Foram	Salinity changes; Metal pollution	Opening of an artificial channel; mining activities	Faunal changes including increase of agglutinant spp. and decrease of calcareous spp; decrease of species diversity and abundance.	de Mahiques et al., 2009
Sainte Marie Bay, New Caledonia	-22	165	13.2	Past 100 yrs ?	1950s	ND	1980s	Foram	Metal pollution, eutrophication	Open-cast mining, increasing population	Decrease of species diversity, abundance; faunal change (increase of Ammonia tepida)	Debenay & Fernandez 2009
Daya Bay, South China Sea	22.6	114.5	4-10	Past >20 yrs	1980s?	1990s?	ND	Dino	Eutrophication, pollution	Aquaculture, human population growth, nuclear power plant	Decrease of diversity; increase of total and heterotrophic cyst abundance; floral changes	Wang et al. 2004
South Florida, USA	25.5	-80.5	Shallow	Past 150 yrs	~1900	1980	ND	Foram, ostracod, diatom	Salinity, seagrass	Railroad construction, land and water managements	Faunal and floral change (dominance of higher-salinity spp., increase of seagrass spp. ); decrease of ostracod abundance and diversity.	Ishman et al. 1998; Brewster-Wingard and Ishman 1999; Ishman 2000; Alvarez Zarikian et al. 2001; Huvane & Cooper 2001
Gulf of Mexico	29	-91	Various	Past 1000 yrs	~1910	~1950	ND	Foram, ostracod, diatom	Eutrophication, low oxygen, harmful algal blooms	Fertilizer use, sewage, and livestock-derived runoff, etc	Increase of hypoxia-tolerant ostracod and foraminiferal species such as Loxoconcha sp., Ammonia parkinsoniana, and Buliminella morgani, and decrease of non-tolerant foraminiferal species, e.g., Elphidium excavatum and Pyrgo nasutus. Decrease of ostracod and foraminiferal diversity and increase of foraminiferal abundance. Decrease of oligotrophic diatom spp. and increase of eutrophic diatom spp. I…	Nelsen et al. 1994; Blackwelder et al. 1996; Sen Gupta et al. 1996; Alvarez Zarikian et al. 2000; Parsons & Dortch 2002; Osterman et al. 2005, 2008, 2009; Platon et al. 2005; Brunner et al. 2006; Parsons et al. 2006; Rabalais et al. 2007; Swarzenski et al. 2008
Southern California Bight, USA	33	-119	Various	Past ~200 yrs	1950s	ND	1990s	Foram	Eutrophication, Pollution	Wastewater outfalls	Increase of tolerant/opportunistic spp. and decrease of species diversity and sensitive spp.	McGann et al. 2003; McGann 2009 and refs therein
Santa Barbara Basin, USA	34.25	-120	590	Past 1400 yrs	~1925	ND	ND	Planktic foram	Temperature increase	Global warming	Increase of tropical and subtropical spp.	Field et al. 2006
Alexandria’s Eastern Harbour, Egypt	31.2	29.9	>10	Past 6000 yrs	2000 yr BP	ND	ND	Foram	Current circulation and sedimentation change	Construction of the Heptastadion	Faunal change	Bernasconi et al. 2006
Omura Bay, Japan	32.9	129.9	10-21	Past 350 yrs	~1900	ND	1980s?	Dino	Eutrophication	Anthropogenic activities	Increase of heterotrophic spp.	Kim & Matsuoka 1998
Nagasaki Bay, Japan	32.7	129.8	25-26.3	Past 140 yrs	1940s	ND	ND	Dino	Eutrophication	Urbanization, industrialization, land reclamation	Increase of heterotrophic spp.	Matsuoka & Kim 1999
Ariake and Isahaya Bays, Japan	33	130.3	Various	Past 200 yrs	1960s	1980s	ND	Foram, diatom, dino	Eutrophication, salinity decrease, low oxygen, heavy metal pollution	Human activities including urbanization, industrialization, land reclamation, dike reconstruction, and closure of bay	Increase of total dino and diatom abundance; decrease of foraminiferal abundance; increase of taxa having pollution and/or low-oxygen tolerance and/or low salinity preference; decrease of marine and/or non-tolerant taxa; increase of heterotrophic dino spp.; decrease of dino diversity.	Akimoto et al. 2004; Matsuoka 2004; Yokose et al. 2005; Matsuoka & Shin 2010; Shin et al. 2010
Hiroshima Bay, Japan	34.3	132.4	16-34	Past 100 yrs	1940s	~1960	~1970	Ostracod	Eutrophication, hypoxia, pollution	Industrialization, urbanization	Decrease of total abundance, sensitive spp., and beta diversity; increase of tolerant spp. and equitability.	Yasuhara et al. 2003
Osaka Bay, Japan	34.6	135.3	14–25	Past 200 yrs	~1900	~1960	1970s	Foram, ostracod, diatom	Eutrophication, hypoxia, heavy metal, land reclamation, dike reconstruction	Urbanization, industrialization	Decrease of abundance in hypoxic sites and increase of abundance in non-hypoxic sites; beta diversity loss; increase of Chaetoceros cyst; floral changes (decrease of periphytic spp. and increase of planktonic spp.); faunal changes (development of high-density/low-diversity assemblage, increase of eutrophication-tolerant spp., and decrease of non-tolerant spp.)	Yasuhara & Yamazaki 2005; Yasuhara et al. 2007; Hirose et al. 2008; Tsujimoto et al. 2006a, b, 2008a, b
Lake Nakaumi, Japan	35.5	133.2	1.9–14.4	Past 100 yrs	1940s	1950s, 1970s	ND	Foram, ostracod, diatom	Eutrophication, anoxia/hypoxia, changes in current direction form ocean (and freshening in some area).	Sewage effluent, input of herbicides, and dike building (reclamation and freshening projects)	Decrease of benthic and epiphytic diatom and Chaetoceros cyst; increase of red-tide diatom spp., planktonic diatom spp., total diatom abundance, and pollution-tolerant foram spp.; foram disappearance; dominance of hypoxia-tolerant ostracod species; simplification of ostracod faunal structure; floral and faunal changes	Nomura & Seto 2002; Irizuki et al. 2003; Nomura 2003; Katsuki et al. 2008; and references therein
Tokyo Bay, Japan	35.5	139.9	<10-31	Past 100 yrs	1950s	1970s	?1980s	Dino, diatom, foram, ostracod	Eutrophication	Urbanization, industrialization	Increase of heterotrophic dino spp., total diatom abundance, tolerant and agglutinated foram spp., and red-tide and eutrophication-indicator diatom spp.; decrease of foram diversity, calcareous foram spp. and sensitive diatom spp.; decrease and disappearance of ostracods. Diatom floral change from Thalassionema-dominant to Skeletonema-dominant.	Matsumoto 1981, 1983; Matsumoto & Saito 1984; Ikeya 1995; Matsuoka, 1995, 1999, 2001; Sato 1995; Toyoda & Kitazato 1995; Tanimura et al. 2003
Lake Kugushi, Japan	35.6	135.9	2-2.5	Past 70 yrs	1970s (1935)	ND	ND	Foram	Eutrophication	Shore protection projects	Dominance of phytodetritus-preferring spp.	Nomura & Kawano 2011
Gamak Bay, Korea	34.7	127.7	NA	Past 40 yrs	<1970	1990s	ND	Dino	Eutrophication	Development, urbanization, aquaculture	Dominance of heterotrophic cysts; Increase of total abundance and hypertrophic-indicator spp.	Shin et al. 2010
Gwangyang Bay, Korea	34.9	127.8	NA	NA	1970s	ND	ND	Dino	Eutrophication	Industrialization	Increase of total abundance and heterotrophic spp.; decrease of autotrophic spp.	Kim et al. 2009
Jiaozhou Bay, China	36.1	120.2	20.6	Past 100 yrs	1980	ND	ND	Diatom	Eutrophication	Aquaculture and sewage discharge	Decrease of abundance and diversity; floral change including decrease of centric spp.	Liu et al. 2008
Tinto and Odiel Estuaries, Spain	37.2	-7	NA	Past 2000 yrs	>3600BP, ~1850	1960s	1990s	Foram, ostracod	Acidic wastewater; metal pollution; eutrophication	mining and smelting operations; chemical factories; petroleum refineries; industrialization	Decrease of abundance; dominance of pollution tolerant spp.; disappearance.	González-Regalado et al. 1996, 2001; Ruiz et al. 1997, 2004, 2008, 2009
Neuse and Pamlico River estuaries, North Carolina, USA	35	-76.9	3.4–7	Past 400 yrs	~1950?	ND	ND	Diatom	Eutrophication	Fertilizer use, increasing population	Decrease of species diversity; increase of centric/pennate diatom ratios; floral change (dominance of small planktonic spp.)	Cooper et al. 2004
San Francisco Bay, USA	37.6	-122.4	3.5	Past ~4000 yrs	~1890	ND	ND	Foram	Eutrophication, introduced species	Dramatic increase of agricultural, household, and industrial waste	Dominiance of tolerant/opportunistic species, Introduction of invasive Japanese species, Trochammina hadai.	McGann 2008
Chesapeake Bay, USA	38.3	-76.3	Various	Past 2000 yrs	~1700	1960s	ND	Ostracod, dino, foram, diatom, aquatic macrophyte seed	Eutrophication, hypoxia/anoxia	Land clearance, fertilizer use, increasing population, urbanization	Faunal and floral change including increase of eutrophication/hypoxia tolerant spp. and decrease of other spp.; decrease of diversity; increase of deformed foram; increase of diatom total abundance and centric/pennate diatom ratios; increase and subsequent decrease of macrophyte abundance; local extinction	Brush and Davis 1984; Cooper and Brush 1991, 1993; Cooper 1995; Brush and Hilgartner 2000; Karlsen et al. 2000; Cronin and Vann 2003; Willard et al. 2003; Willard and Cronin 2007; Brush 2009
Albufeira Lagoon, Portugal	38.5	-9.2	Intertidal	Past 2500 yrs	700s	ND	ND	Diatom	Salinity changes, stronger tidal influence	Anthropogenic intervention in the barrier	Floral change (increase of marine/brackish-water spp.)	Bao et al. 1999
Portuguese Margin, North Atlantic	38.55	-9.33	90-106	Past 2150 yrs	~1900-1910	ND	ND	Dino, foram	Introduced species, eutrophication, pollution	Ballast water; urbanization including public water supply; wastewater	Introduction of a toxic dino species, Gymnodinium catenatum. Increase of dino abundance; Immigration and increase of foram species, Saidovina karreriana	Amorim and Dale 2006; Bartels-Jónsdottir et al. 2006, 2009
Long Island Sound, USA	41	-73	Various	Past 700 yrs	1800s	1960s	ND	Foram	Eutrophication, anoxia/hypoxia, pollution	Urbanization, industrialization, waste water treatment plants	Faunal chang; increase of total abundance and eutrophication-indicator spp.; decrease of diversity	Thomas et al. 2000, 2004
New Bedford Harbor, USA	41.6	-70.9	2.3-4.6 (NA for Scott et al. 2005)	Past 1800 yrs	~1700	~1900	ND	Dino, diatom, foram	Eutrophication, Pollution	Forest clearance, urbanization, industrialization, PCB use	Increase of autotrophic dinoflagellate cyst flux and foram deformities; dinoflagellate and diatom floral changes; foram faunal changes; decrease of dino diversity.	Pospelova et al. 2002; Chmura et al. 2004; Scott et al. 2005
Black Sea	41.7	28.3	~60	Past 9000 yrs	~ -1000	ND	ND	Dino, Nanno	Introduced species	ship transport	Introduction of toxic and non-toxic species	Marret et al. 2009
Bilbao Estuary, Spain	43.3	-3	NA	Past 150 yrs ?	1950-1960s ?	ND	ND	Foram	Metal pollution, anoxia	untreated industrial and domestic effluents	Decrease of abundance and number of species	Cearreta et al. 2000, 2002MPB
Suances estuary, Bay of Biscay, Spain	43.4	-4	NA	Past 130 yrs	~1880	1930s	1980s	Foram	Metal pollution, eutrophication	Mining, industrialization	Decrease of diversity and abundance; dominance of pollution-tolerant spp.; disappearance of foram.	Irabien et al. 2008
Plentzia Estuary, Spain	43.4	-3	NA	Past 150 yrs	1960	ND	1990s ?	Foram	Anthropogenic deposit introduction	Reclamation	Decrease of abundance and number of species, faunal change.	Cearreta et al. 2002 ECSS
Gernika estuary, Bay of Biscay	43.4	-2.1	0?	Past 4000 yrs	1940s	1970s	1980s	Ostracod, foram	Hypoxia, pollution	Increase in anthropogenic activity	Decrease of diversity; dominance of pollution-tolerant spp.	Pascual et al. 2002
Merrymeeting Bay, USA	44	-69.8	Intertidal	Past 1800 yrs	1750s	1900s	ND	Diatom	Eutrophication	Land clearance, population growth, industrialization	Increase of abundance, planktonic spp., and pollution and eutrophication tolerant spp.; decrease of non-tolerant spp.	Köster et al. 2007
Lake Saroma, Japan	44.12	143.8	13.5	Past 150 yrs	1960s	ND	ND	Diatom	Eutrophication, low oxygen	Scallop cultivation	decrease of benthic diatom taxa and increase of planktonic taxa,	Katsuki et al. 2009
Halifax Harbour, Canada	44.7	-63.6	Various	Past 8000 yrs	~1750	~1970	ND	Foram, tintinnid, thecamoebian, dino	Eutrophication; increased sedimentation, runoff, and/or sewage discharge?	Sewage outfall; Land clearance; colonization	Decrease of foram and dino abundance. Faunal and floral change.	Miller et a. 1982; Scott et al. 2005
Bliss Harbour, Canada	45	-66.8	NA	?	1970s	ND	ND	Foram, tintinnid	Eutrophication?	Aquaculture	Tintinnid faunal change.	Scott et al. 1995
Adriatic Sea	45	13	Various	Past 9000 yrs	~1900 (~1840)	~1930, 1960	?1980	Foram, dino, diatom, silicoflagellates, ebridians, coccolithophorids	Eutrophication, anoxia	Human activities including agriculture, waste water disposal, diversion of river outflow	Increase of heterotrophic dino spp.; decrease of autotrophic dino spp.; increase and dominance of tolerant/opportunistic foram spp.; increase of total abundance except foram (it may be preservation artifact for siliceous microfossils);	Puskaric et al. 1990; Barmawidjaja et al. 1995; Sangiorgi & Donders 2004
Saguenay Fiord, Canada	48.4	-70.8	60-150	Past >100 yrs	1920s	1960s	1980s	Foram	Eutrophication, pollution	Pulp mill effluent	Decrease of diversity and abundance	Schafer et al. 1991
St. Lawrence Estuary, Canada	48.7	-68.6	324-345	Past > 40 yrs	1960s	1980s	ND	Foram, dino	Eutrophication, hypoxia	Agricultural growth, land clearing, industrialization	Increase of total foram and dino abundance and low-oxygen tolerant foram spp.	Thibodeau et al. 2006
Oder Estuary, Baltic Sea	53.8	14.3	~6	Past 300 yrs	~1850, ~1900	ND	No	Mainly diatom	Eutrophication	Wastewater	Floral change	Andrén 1999 ECSS
Vistula Lagoon, Baltic Sea	54.4	19.6	1.8-4.3	Past 9000 yrs	<1915	ND	ND	Diatom	Eutrophication, salinity increase	Human activities including dam construction	Increase of marine and brackish-water spp. and eutrophication-indicator and pollution-tolerant (benthic and small planktonic) spp.	Witak et al. 2005; Witak & Jankowska 2005
Southwestern Baltic Sea	54.5	14.1	7.8-54	Past 300 yrs	~1850	ND	ND	Mainly diatom	Decrease of photic depth by eutrophication	human population growth	Floral change from periphytic spp. to planktonic spp.	Andrén 1999 HOLO
Gulf of Gdańsk, Baltic Sea	54.5	19	29.8-78	Past 8000 yrs	1870s?	1895	ND	Diatom, ebridian, chrysophycean	Eutrophication, pollution	Human activities including wastewater discharge and opening of the artifical mouth of the Wisla.	Increase of planktonic, eutrophication-indicator, and pollution-tolerant spp. and total abundance; decrease of diversity, sensitive spp., and benthic spp.	Witkowski & Pempkowiak 1995; Jankowska et al. 2005; Witak et al. 2006; Lesniewska & Witak 2008
Roskilde Fjord, Denmark	55.7	12	15	Past 110 yrs	~1960	ND	ND	Diatom	Eutrophication	Fertilizer use	Decrease of species richness; increase of human-perturbation indicator spp. and planktonic spp.	Clarke et al. 2003, 2006
Mariager Fjord, Denmark	56.7	10	NA	Past 100 yrs	pre-1900	1940?	~1990	Dino, diatom, Ebriid	Eutrophication	Industrial and urban development	Floral change (increase of eutrophication indicator spp.); decrease of dino and diatom diversity and diatom benthic/planktonic ratio.	Ellegaard et al. 2006
Limfjord and Vejlerne Nature Reserve, Denmark	57.1	9	NA	Past >100 yrs	1870s	ND	ND	Cladocera, foram, diatom	Salinity decrease	Land reclamation, closure of fjord (damming of enbayment)	Change from marine to brackish/fresh-water fauna/flora.	Amsinck et al. 2003; Ryves et al. 2004
Gotland Basin, Baltic Sea	57.3	20	206-241	Past 11,000 yrs	~1950	ND	No	Mainly diatom	Eutrophication	human population growth	Increase of abundance, floral change (dominance of human-perturbation indicator spp.).	Andrén 2000 HOLO; Grönlund 1993
Gulf of Riga, Baltic Sea	57.3	23.9	44	Past ~150 yrs	1950s	ND	ND	Diatom	Eutrophication	Increased human activity after the World War II	Increase of eutrophication indicator spp.	Olli et al. 2008
Skagerrak, Norway	58	10	39-666	Past 3500 yrs	1900s	ND	No	Foram	Eutrophication, physical disturbance.	sewage and fertiliser inputs, trawling.	Increase of total abundance and agglutinated spp.; decrease of calcareous spp.; dominance of opportunistic spp.	Moodley et al. 1993; Alve & Murray 1995; Alve 1996; Hass 1997a, b
North-western Baltic Sea	58.5	18.5	135-148	Past 250 yrs	~1950	ND	ND	Mainly diatom	Eutrophication	Human population growth	Increase of Chaetoceros cyst. Floral change.	Miller and Risberg 1990
Frierfjord, Norway	59.1	9.6	50-93	Past 500 yrs	~1550	1830-1900	~1975	Foram, dino	Eutrophication, low oxygen, pollution	Saw mills, pulp and paper industries, domestic sewage	Decrease of species diversity, faunal change (dominance of opportunistic spp., decreasse of high-oxyges spp.) (foram). Decrease of abundance, floral change to heterotrophic spp. dominance (dino).	Sætre et al. 1997; Alve 2000; Dale 2000
Oslofjord, Norway	59.5	10.5	13-200	Past 1500 yrs	~1850	1900-1970	1970s	Foram, dino	Eutrophication, low oxygen	Paper mill, agricultural, and domestic waste; urbanization; industrialization	Increase of total abundance, dominance of Lingulodinium machaerophorum (dino). Increase of total abundance and tolerant/opportunistic and arenaceous spp.; Decrease of sensitive and calcareous spp. and diversity; finally abiotic (foram).	Nagy & Alve 1987; Alve 1991 HOLO; Dale and Fjellså 1994; Dale et al. 1999; Dale 2000; Alve et al. 2009
Gulf of Finland, Baltic Sea	60	27	Various	Past 300 yrs	1830s (1940s in rural sites)	(1980 in rural sites)	1970s	Diatom	Eutrophication	urban and agricultural development	Decrease of diversity; increase of planktic and eutrophic spp.; floral changes	Weckström et al. 2004, 2007; Weckström 2006
Archipelago Sea, Baltic Sea	60.2	22	12-50	Past 200 yrs	1850s?	1990s	ND	Diatom	Eutrophication	Agricultural activities, municipal wastewaters, fish farming	Increase of eutrophication-indicator spp. and planktonic spp.; decrease of diversity.	Tuovinen et al. 2010
Laajalahti Bay, Baltic Sea	60.19	24.86	3.7	Past 250 yrs	1815	~1920, 1950s	~1980	Diatom	Eutrophication, anoxia	Urbanization, wastewater inputs, land use change	Floral change; decrease of species diversity and benthic spp.; increase of human-perturbation indicator spp. and planktonic spp.	Kauppila et al. 2005; Clarke et a. 2006
Töölö Bay, Baltic Sea	60.2	24.9	NA	Past >100 yrs	1890	ND	1960	Diatom	Eutrophication	Sawage effluent	Increase of planktonic spp.; decrease of species diversity and periphytic spp.	Korhola &Blom 1996; Tikkanen et al. 1997
Nordåsvannet, Norway	60.3	5.3	Various	Past 1000 yrs	1850s	ND	1980s	Dino, diatom	Eutrophication, anoxia, pollution	Urbanization, sewage discharge	Floral changes; Increase of eutrophication-indicator spp.	Paetzel & Schrader 1995; Thorsen & Dale, 1997
Affarlikassaa and Qaamarujuk, Greenland	71.1	-51.4	62–200	Past 100 yrs	1970s	ND	1990s	Foram	Metal pollution	Submarine tailings disposal	Increase of deformed individuals; faunal change; complete disappearance in high-impact area; increase of abundance in low-impact area	Elberling et al. 2003
